# Supplementary material for: Heterotrophy mitigates the response of the temperate coral Oculina arbuscula to temperature stress
Source: Ecol Evol. 2016 Aug 31;6(18):6758–69. doi: 10.1002/ece3.2399 (PMC5058543; doi:10.1002/ece3.2399)
Supplement: Supplementary file 4 — Data S1. R script for data analysis. [file ECE3-6-6758-s004.R]

#Hannah Aichelman
#April 2016


#get working directory and set it to my stats folder
getwd()
setwd("/Users/hannahaichelman/Documents/Castillo Lab/Oculina Stats")
#importing data_master_sheet.csv into R and naming it oc
oc=read.csv('data_master_sheet.csv')
summary(oc)
oc$temp=as.factor(oc$temp)

#check first 6 lines of oculina spreadsheet
head(oc)
str(oc)

#Change in Dry Weight 
#model 20 degrees first

T20=subset(oc, temp==20)
summary(T20)
aov1=aov(DW.Diff.Area.day~feeding*col+tank %in% feeding, data=T20)
##tank is nested within treatment, genotype is a fixed effect
summary(aov1)
             # Df Sum Sq Mean Sq F value   Pr(>F)    
# feeding       3 1.4845  0.4948  12.903 4.87e-06 ***
# col           5 1.7445  0.3489   9.098 7.70e-06 ***
# feeding:col  15 0.3691  0.0246   0.642  0.82243    
# feeding:tank  8 0.9645  0.1206   3.144  0.00745 ** 
# Residuals    40 1.5340  0.0384           
par(mfrow=c(2,2))
plot(aov1)
TukeyHSD(aov1)
# $feeding
                    # diff        lwr         upr     p adj
# HIGH-AVERAGE -0.09099705 -0.2659678  0.08397371 0.5104036
# LOW-AVERAGE  -0.31861100 -0.4935818 -0.14364024 0.0000989
# ZERO-AVERAGE -0.33183263 -0.5068034 -0.15686188 0.0000522
# LOW-HIGH     -0.22761395 -0.4025847 -0.05264320 0.0063456
# ZERO-HIGH    -0.24083559 -0.4158063 -0.06586483 0.0035965
# ZERO-LOW     -0.01322163 -0.1881924  0.16174912 0.9970097

#model 28 degrees next

T28=subset(oc, temp==28)
summary(T28)
aov2=aov(DW.Diff.Area.day~feeding*col+tank %in% feeding, data=T28)
summary(aov2)
             # Df Sum Sq Mean Sq F value   Pr(>F)    
# feeding       3  4.396  1.4653  20.615 3.10e-08 ***
# col           5  6.082  1.2164  17.113 4.96e-09 ***
# feeding:col  15  1.756  0.1171   1.647    0.104    
# feeding:tank  8  0.403  0.0503   0.708    0.683    
# Residuals    40  2.843  0.0711  
par(mfrow=c(2,2))
plot(aov2)
TukeyHSD(aov2)
# $feeding
                   # diff         lwr         upr     p adj
# HIGH-AVERAGE  0.1649118 -0.07329523  0.40311889 0.2632484
# LOW-AVERAGE  -0.1851193 -0.42332641  0.05308771 0.1761096
# ZERO-AVERAGE -0.5005445 -0.73875152 -0.26233740 0.0000090
# LOW-HIGH     -0.3500312 -0.58823824 -0.11182412 0.0017508
# ZERO-HIGH    -0.6654563 -0.90366335 -0.42724923 0.0000000
# ZERO-LOW     -0.3154251 -0.55363217 -0.07721805 0.0053361


source("summarySE .R")
all.marg=summarySE(T20, measurevar="DW.Diff.Area.day", groupvars=c("temp", "feeding"), na.rm=T)
all.marg

all.marg1=summarySE(T28, measurevar="DW.Diff.Area.day", groupvars=c("temp", "feeding"), na.rm=T)
all.marg1

# reorder your levels within a factor
all.marg$feeding <- factor(all.marg$feeding,
    levels = c('ZERO','LOW','AVERAGE','HIGH'),ordered = TRUE)
    
all.marg1$feeding <- factor(all.marg1$feeding,
    levels = c('ZERO','LOW','AVERAGE','HIGH'),ordered = TRUE)


#Now going to plot 20 and 28 experiments separately
library(ggplot2)
 
#Plot 20C experiment growth using ggplot. 
ggplot(all.marg,aes(x=feeding,y=DW.Diff.Area.day, color=temp, group=temp))+
geom_point(aes(group= temp, pch=temp))+
geom_errorbar(aes(x=feeding, ymin=DW.Diff.Area.day+se,ymax=DW.Diff.Area.day-se),lwd=0.4,width=0.3)+
theme_bw()+
scale_color_manual(values=c("blue", "red"))+
xlab("Feeding Treatment") +
  ylab("Difference in Dry Weight")

#Plot 28C experiment growth using ggplot. 
ggplot(all.marg1,aes(x=feeding,y=DW.Diff.Area.day, color=temp, group=temp))+
geom_point(aes(group= temp, pch=temp))+
geom_errorbar(aes(x=feeding, ymin=DW.Diff.Area.day+se,ymax=DW.Diff.Area.day-se),lwd=0.4,width=0.3)+
theme_bw()+
scale_color_manual(values=c("red"))+
xlab("Feeding Treatment") +
  ylab("Difference in Dry Weight")


##Now look at symbiont data
#log transform the symbiont data

aov3=aov(log(Symbiont.Area)~feeding*col+tank %in% feeding, data=T20)
summary(aov3)
             # Df Sum Sq Mean Sq F value Pr(>F)  
# feeding       3  1.849  0.6162   2.302 0.0931 .
# col           5  3.647  0.7294   2.725 0.0341 *
# feeding:col  15  5.561  0.3707   1.385 0.2055  
# feeding:tank  8  4.497  0.5621   2.100 0.0608 .
# Residuals    37  9.904  0.2677 
par(mfrow=c(2,2))
plot(aov3)
TukeyHSD(aov3)
#none of the feeding treatments sig
#$feeding
                   # diff        lwr        upr     p adj
#LOW-ZERO     -0.37962226 -0.8577574 0.09851288 0.1608358
#AVERAGE-ZERO -0.07540297 -0.5392622 0.38845626 0.9716341
#HIGH-ZERO     0.05510739 -0.4155239 0.52573864 0.9890021
#AVERAGE-LOW   0.30421929 -0.1739158 0.78235444 0.3323926
#HIGH-LOW      0.43472966 -0.0499781 0.91943741 0.0922672
#HIGH-AVERAGE  0.13051036 -0.3401209 0.60114161 0.8778157


aov4=aov(log(Symbiont.Area)~feeding*col+tank %in% feeding, data=T28)
summary(aov4)
            # Df Sum Sq Mean Sq F value   Pr(>F)    
# feeding       3 11.102   3.701  11.431 2.24e-05 ***
# col           5 10.524   2.105   6.502 0.000226 ***
# feeding:col  15  8.517   0.568   1.754 0.084821 .  
# feeding:tank  8  4.931   0.616   1.904 0.090727 .  
# Residuals    35 11.331   0.324                     

par(mfrow=c(2,2))
plot(aov4)
TukeyHSD(aov4)
# $feeding
                    # diff         lwr       upr     p adj
# LOW-ZERO     0.545499545  0.01101594 1.0799831 0.0440006
# AVERAGE-ZERO 0.979477724  0.44499412 1.5139613 0.0001086
# HIGH-ZERO    0.986396794  0.46743525 1.5053583 0.0000626
# AVERAGE-LOW  0.433978179 -0.10854322 0.9764996 0.1553529
# HIGH-LOW     0.440897249 -0.08633878 0.9681333 0.1284603
# HIGH-AVERAGE 0.006919071 -0.52031696 0.5341551 0.9999837


all.marg3=summarySE(T20, measurevar="Symbiont.Area", groupvars=c("temp", "feeding"), na.rm=T)
all.marg3

all.marg4=summarySE(T28, measurevar="Symbiont.Area", groupvars=c("temp", "feeding"), na.rm=T)
all.marg4


#Relevel orders within a factor
all.marg3$feeding <- factor(all.marg3$feeding,
    levels = c('ZERO','LOW','AVERAGE','HIGH'),ordered = TRUE) 
    
all.marg4$feeding <- factor(all.marg4$feeding,
    levels = c('ZERO','LOW','AVERAGE','HIGH'),ordered = TRUE)

#Plot 20C temperature experiment symbiont density
ggplot(all.marg3,aes(x=feeding,y=Symbiont.Area, color=temp, group=temp))+
geom_point(aes(group= temp, pch=temp))+
geom_errorbar(aes(x=feeding, ymin=Symbiont.Area+se,ymax=Symbiont.Area-se),lwd=0.4,width=0.3)+
theme_bw()+
scale_color_manual(values=c("blue", "red"))+
xlab("Feeding Treatment") +
  ylab("Symbiont Density")

#Plot 28C temperature experiment symbiont density
ggplot(all.marg4,aes(x=feeding,y=Symbiont.Area, color=temp, group=temp))+
geom_point(aes(group= temp, pch=temp))+
geom_errorbar(aes(x=feeding, ymin=Symbiont.Area+se,ymax=Symbiont.Area-se),lwd=0.4,width=0.3)+
theme_bw()+
scale_color_manual(values=c("red"))+
xlab("Feeding Treatment") +
  ylab("Symbiont Density")


##Are symbiont density and dry weight correlated?
ggplot(oc, aes(Symbiont.Area, DW.Diff.Area))+
geom_point()+
stat_smooth(method = "lm")+
theme_bw()+
xlab("Symbiont Density")+
ylab("Change in Dry Weight")

lm1=lm(Symbiont.Area~DW.Diff.Area, data=oc)
summary(lm1)
##Not correlated, model explains none of the variation. 


##plot buoyant weight vs. dry weight to show that we can use the percent change in buoyant weight as a proxy for net calcification (Courtney et al. 2013)

lm4=lm(BW.T30~DW.T30, data=oc)
summary(lm4)

ggplot(oc, aes(x=BW.T30, y=DW.T30))+
geom_point(shape=1)+
geom_smooth(method=lm, se=TRUE)+
xlab("Final Buoyant Weight (mg)")+
   ylab("Final Dry Weight(mg)")

#check for colony effects
aov12=aov(DW.Diff.Area~temp*feeding*col,data=oc)
summary(aov12)
TukeyHSD(aov12)

source("summarySE.R")
all.marg=summarySE(oc, measurevar="DW.Diff.Area.day", groupvars=c("col"), na.rm=T)
all.marg
library(ggplot2)

# reorder your levels within a factor
all.marg$feeding <- factor(all.marg$feeding,
    levels = c('ZERO','LOW', 'AVERAGE', 'HIGH'),ordered = TRUE)

#now create a plot using ggplot. 
ggplot(all.marg,aes(x=col,y=DW.Diff.Area, color=col, group=col))+
geom_point(aes(group= col, pch=col))+
geom_errorbar(aes(x=col, ymin=DW.Diff.Area+se,ymax=DW.Diff.Area-se),lwd=0.4,width=0.3)+
theme_bw()+
xlab("Colony") +
  ylab("Dry Weight")
